# Supplementary material for: Comparison of visual quality after wavefront-guided LASIK in patients with different levels of preoperative total ocular higher-order aberrations: a retrospective study
Source: PeerJ. 2024 Aug 21;12:e17940. doi: 10.7717/peerj.17940 (PMC11344536; doi:10.7717/peerj.17940)
Supplement: Supplemental Information 1 [file peerj-12-17940-s001.zip]

Archive with 18 entries (13 files):
- supplementary files R1/
- supplementary files R1/Raw Data(1).xls
- supplementary files R1/Data/
- supplementary files R1/Data/Figure 1/
- supplementary files R1/Data/Figure 1/Fig 1.A.xls
- supplementary files R1/Data/Figure 1/Fig 1.B.xls
- supplementary files R1/Data/Figure 1/Fig 1.F.xls
- supplementary files R1/Data/Figure 1/Fig 1.C.xls
- supplementary files R1/Data/Figure 1/Fig 1.D.xls
- supplementary files R1/Data/Figure 1/Fig 1.E.xls
- supplementary files R1/Data/Figure 1/Fig 1.G-R1.xlsx
- supplementary files R1/Data/Figure 2/
- supplementary files R1/Data/Figure 2/Fig 2.A.xls
- supplementary files R1/Data/Figure 2/Fig 2.B.xls
- supplementary files R1/Data/Figure 3/
- supplementary files R1/Data/Figure 3/Fig 3.A.xlsx
- supplementary files R1/Data/Figure 3/Fig 3.B.xlsx
- supplementary files R1/Data/Figure 3/Fig 3.C.xlsx
