# Supplementary material for: Comparison of visual quality after wavefront-guided LASIK in patients with different levels of preoperative total ocular higher-order aberrations: a retrospective study
Source: PeerJ. 2024 Aug 21;12:e17940. doi: 10.7717/peerj.17940 (PMC11344536; doi:10.7717/peerj.17940)
Supplement: Supplemental Information 1 [file peerj-12-17940-s001.zip › supplementary files R1/Raw Data(1).xls]

## Sheet: Data
Age	1:male;2:female	Group（1:HOAs≤0.3;2:HOAs>0.3）	Pre-UDVA	Pre-CDVA	1m-UDVA	3m-UDVA	6-UDVA	12m-UDVA	12m-CDVA	Pre-NCT	Pre-CCT	1m-CCT	Pupil diameter	Optical zone	Pre-Sphere	Pre-Cylinder	1m-Sphere	1m-Cylinder	3m-Sphere	3m-Cylinder	6m-Sphere	6m-Cylinder	12m-Sphere	12m-Cylinder	Pre-SR	Pre-TCAs	Pre-C-HOAs	Pre-C-Astigmatism	Pre-C-Coma	Pre-C-SA	Pre-C-Trefoil	1m-SR	1m-TCAs	1m-C-HOAs	1m-C-Astigmatism	1m-C-Coma	1m-C-SA	1m-C-Trefoil	3m-SR	3m-TCAs	3m-C-HOAs	3m-C-Astigmatism	3m-C-Coma	3m-C-SA	3m-C-Trefoil	6m-SR	6m-TCAs	6m-C-HOAs	6m-C-Astigmatism
40	2	1	1.09691	-0.2	-0.2	-0.2	-0.2	-0.2	-0.2	12	573	462	5.69	6.2	-5.25	-0.5	0.25	0	0.25	0	0.25	0	0	0	0.1832	0.81	0.38	0.71	0.17	0.22	0.15	0.131	1.1	0.87	0.67	0.25	0.71	0.11	0.1589	0.94	0.615	0.685	0.265	0.45	0.125	0.1346	1.07	0.85	0.66
31	2	1	1.39794	-0.1	-0.1	-0.1	-0.1	-0.1	-0.1	13.5	530	427	5.04	6.1	-5.5	-0.25	0.5	0	0.25	0	0.25	0	0.25	0	0.1	0.85	0.34	0.78	0.19	0.26	0.05	0.1135	1.24	0.9	0.85	0.54	0.66	0.21	0.1012	1.3	0.98	0.85	0.63	0.74	0.08	0.1069	1.17	1.07	0.48
32	2	1	0.69897	0	0	0	0	0	0	11	550	455	5.98	6.8	-3	-2.75	0.75	0	0.75	0	0.75	0	0.75	0	0.0515	2.35	0.38	2.32	0.1	0.2	0.2	0.1582	0.98	0.83	0.51	0.25	0.7	0.19	0.1179	1.13	1.05	0.43	0.46	0.73	0.42	0.1783	1.14	1.08	0.37
26	2	1	1.39794	-0.1	-0.1	-0.1	-0.1	-0.2	-0.2	13	492	375	6.55	5.8	-5.5	0	0.5	0	0.5	0	0.75	0	0.5	0	0.2335	0.39	0.28	0.26	0.14	0.12	0.16	0.161	1.64	1.21	1.1	0.86	0.75	0.26	0.114	1.38	1.08	0.86	0.85	0.62	0.09	0.1414	1.47	1.15	0.91
26	2	1	1	-0.1	-0.1	-0.1	-0.1	-0.2	-0.2	12	494	403	6.74	5.8	-4	0	0.5	0	0.5	0	0.75	0	0.75	0	0.1599	0.56	0.42	0.37	0.33	0.08	0.22	0.2605	0.88	0.67	0.58	0.1	0.58	0.21	0.2178	0.74	0.67	0.31	0.34	0.52	0.13	0.1584	0.77	0.64	0.44
40	2	1	0.920819	-0.2	-0.1	-0.1	-0.1	-0.2	-0.2	11	559	510	7.44	6.5	-2.5	-0.75	0.5	0	0.5	0	0.25	0	0.25	0	0.1188	0.96	0.25	0.92	0.09	0.15	0.12	0.1363	0.91	0.82	0.41	0.2	0.47	0.48	0.0946	1.02	0.81	0.61	0.38	0.62	0.16	0.126	1.14	0.61	0.97
27	2	1	1.22185	0	-0.1	0	0	-0.1	-0.1	10	538	448	7.78	6.6	-3	-0.75	0.75	0	0.5	-0.25	0.5	-0.25	0.5	-0.25	0.1321	0.82	0.39	0.72	0.34	0.16	0.07	0.2526	0.73	0.72	0.12	0.41	0.57	0.09	0.244	0.81	0.79	0.2	0.54	0.47	0.28	0.1605	0.76	0.7	0.29
27	2	1	1.09691	0	-0.1	0	-0.1	-0.1	-0.1	11	537	474	7.61	6.6	-1.25	-0.5	1	0	0.75	0	0.5	0	0.5	0	0.1334	0.84	0.5	0.68	0.41	0.18	0.13	0.1566	0.86	0.69	0.5	0.46	0.48	0.1	0.1496	0.86	0.59	0.63	0.37	0.42	0.15	0.1337	0.81	0.58	0.56
21	1	1	0.823909	-0.1	-0.1	-0.1	-0.1	-0.1	-0.1	18.5	586	423	6.47	6.7	-5.75	-1.75	1.5	0	3.5	-0.75	2.25	0.75	2.25	0.75	0.0719	1.76	0.29	1.74	0.04	0.16	0.21	0.0988	2.34	2.08	1.08	1.4	1.19	0.58	0.1149	2.36	2.1	1.09	1.45	1.1	0.51	0.107	2.47	2.19	1.13
21	1	1	0.823909	-0.1	-0.2	-0.2	-0.2	-0.2	-0.2	18.5	588	462	6.34	6.8	-4	-2.5	0.75	0	0.75	0	0.5	0	0.5	0	0.0438	2.13	0.28	2.12	0.18	0.16	0.11	0.1854	1.12	0.88	0.7	0.36	0.65	0.36	0.1463	1.11	0.87	0.69	0.37	0.54	0.39	0.1407	1.09	0.91	0.61
26	2	1	1	0	-0.1	-0.1	0	0	-0.1	13	550	403	6.64	6.4	-5.5	-1	0.75	0	0.5	0	0.25	0	0.25	0	0.0858	1.23	0.26	1.2	0.1	0.15	0.15	0.1417	1.09	1.06	0.26	0.59	0.83	0.06	0.2096	1.02	1.02	0.04	0.61	0.77	0.04	0.1932	1.05	1.05	0.14
18	1	1	1.22185	-0.1	-0.1	-0.1	-0.2	-0.2	-0.2	16	565	474	7.6	6.3	-4	-0.5	1.25	-0.5	0.75	-0.25	1	-0.5	0.25	0	0.0907	1.28	0.41	1.22	0.3	0.16	0.2	0.1717	0.77	0.6	0.48	0.31	0.43	0.21	0.1241	0.86	0.65	0.57	0.3	0.52	0.16	0.1587	0.77	0.75	0.16
18	1	1	1.22185	-0.1	-0.2	-0.2	-0.2	-0.2	-0.2	13.5	566	469	7.71	6.6	-3.5	-0.75	1	0	1	0	1.5	-0.75	0.5	0	0.0776	1.75	0.42	1.69	0.33	0.2	0.12	0.1435	0.9	0.55	0.72	0.18	0.46	0.12	0.1393	1.31	1.21	0.53	0.22	0.49	0.76	0.2157	0.84	0.6	0.58
30	2	1	1.22185	0	-0.2	-0.1	-0.1	-0.1	-0.2	13	585	507	5.73	6.5	-2	-0.75	1.25	0	1	0	1	0	0.75	0	0.1663	0.48	0.35	0.33	0.15	0.27	0.1	0.1935	0.83	0.7	0.44	0.07	0.62	0.19	0.1563	0.66	0.64	0.18	0.13	0.55	0.14	0.1665	0.7	0.69	0.07
20	2	1	1.69897	-0.1	-0.1	-0.1	-0.1	-0.1	-0.1	14	543	365	7.13	6.4	-7.5	-2.5	1	0	1	-0.25	0.5	0	0.75	0	0.0511	2.16	0.6	2.07	0.35	0.33	0.3	0.1358	2.1	1.83	1.03	0.6	1.57	0.32	0.1379	1.81	1.67	0.71	0.52	1.46	0.22	0.167	1.7	1.62	0.52
20	2	1	1.69897	-0.1	0	0	0	-0.1	-0.1	15	552	356	6.94	6.2	-9.25	-1.75	0.25	0	0.25	-0.5	0	-0.5	0	0	0.0614	1.98	0.35	1.95	0.14	0.26	0.11	0.1271	1.99	1.57	1.23	0.26	1.43	0.28	0.126	1.99	1.57	1.21	0.63	1.35	0.21	0.1315	1.71	1.45	0.91
22	1	1	1.30103	-0.1	-0.1	-0.1	-0.1	-0.1	-0.1	12	499	371	6.01	6.1	-6	-0.25	1	0	1	0	1	0	0.75	0	0.1826	0.62	0.43	0.44	0.13	0.29	0.23	0.1347	1.03	0.98	0.31	0.44	0.76	0.26	0.1778	1.06	0.92	0.52	0.38	0.75	0.07	0.2489	1.05	1.01	0.3
22	1	1	1.69897	-0.1	0	0	0	0	0	13	506	350	6.36	6.2	-7	-0.5	0.75	0	0.75	0	0.75	0	0.75	0	0.221	0.4	0.37	0.15	0.1	0.28	0.16	0.1315	1.16	1.04	0.52	0.37	0.77	0.48	0.1163	1.22	0.13	0.45	0.42	0.88	0.33	0.1264	1.26	1.21	0.35
23	2	1	1.39794	-0.1	-0.1	-0.1	-0.1	-0.1	-0.1	16	563	421	6.98	6.2	-7	-0.75	0.5	0	0.5	0	0.5	0	0.25	0	0.1872	0.69	0.21	0.66	0.06	0.17	0.05	0.1551	0.98	0.95	0.26	0.17	0.81	0.32	0.17645	0.88	0.605	0.515	0.15	0.515	0.1	0.1657	1.07	1	0.37
22	2	1	1	-0.1	-0.1	-0.1	-0.1	-0.1	-0.1	15.7	564	437	6.42	6.1	-5.5	-0.5	0.5	0	0.75	0	0.75	0	0.5	0	0.193	0.62	0.33	0.53	0.19	0.22	0.12	0.2087	1.22	1.12	0.47	0.6	0.83	0.23	0.1387	0.95	0.93	0.22	0.4	0.76	0.04	0.2225	1.11	1.07	0.27
22	2	1	1.09691	-0.1	0	0	0	-0.1	-0.1	16.7	558	428	7.13	6.1	-6	0	0.5	0	0.75	0	0.75	0	0.5	0	0.359	0.35	0.28	0.2	0.12	0.22	0.08	0.1827	0.95	0.93	0.19	0.38	0.76	0.14	0.1457	1.26	1.19	0.41	0.74	0.82	0.17	0.1037	1.54	1.39	0.65
23	2	1	1.69897	-0.1	0	0	0	-0.1	-0.1	17	567	415	7.05	6.4	-5.75	-1	0.75	0	0.75	0	0.75	0	0.5	0	0.1075	1.45	0.45	1.38	0.11	0.24	0.33	0.0922	1.46	1.34	0.59	0.13	1.05	0.46	0.1102	1.365	0.74	1.075	0.17	0.55	0.295	0.10255	1.37	1.185	0.68
31	2	1	1.39794	-0.1	-0.1	-0.1	-0.1	-0.1	-0.1	13	530	415	5.52	6.2	-5	-0.5	0.75	0	0.5	0	0.25	0	0.25	0	0.1088	0.92	0.36	0.84	0.24	0.19	0.14	0.1209	0.95	0.77	0.55	0.19	0.69	0.16	0.1819	0.94	0.8	0.49	0.12	0.75	0.06	0.1137	0.86	0.74	0.43
32	2	1	0.823909	-0.1	-0.1	0	0	-0.1	-0.1	12	551	453	5.8	6.8	-4.25	-1.75	0.25	0	0.25	0	0.25	0	0.25	0	0.0937	1.38	0.4	1.32	0.23	0.24	0.12	0.1582	1.44	1.05	0.99	0.6	0.73	0.09	0.1789	1.21	0.93	0.79	0.5	0.68	0.33	0.2443	1.02	0.89	0.49
22	2	1	1.04576	0	-0.1	-0.1	-0.1	-0.1	-0.1	14	522	375	6.91	6.7	-5	-1.75	0.75	0	0.75	0	0.5	0	0.5	0	0.0616	1.95	0.55	1.87	0.29	0.33	0.31	0.1813	1.18	0.91	0.74	0.39	0.76	0.13	0.1233	1.13	0.92	0.64	0.29	0.79	0.11	0.147	1.21	0.87	0.84
22	2	1	1.22185	0	-0.1	-0.1	-0.1	-0.1	-0.1	12	513	397	6.66	6.5	-5	-2	0.75	0	0.75	0	0.5	0	0.25	0	0.0579	1.9	0.35	1.87	0.08	0.29	0.11	0.1268	1.13	1	0.53	0.3	0.83	0.34	0.1278	1.22	1.06	0.6	0.16	0.94	0.26	0.124	1.17	0.97	0.66
30	2	1	1	-0.1	-0.1	-0.1	-0.1	-0.2	-0.2	12	541	440	6.33	6.3	-4.25	-0.5	1	-0.5	0.75	0	0.75	0	0.5	0	0.0804	1.11	0.44	1.02	0.32	0.17	0.2	0.1312	1.16	0.87	0.77	0.48	0.45	0.52	0.1461	0.92	0.65	0.65	0.41	0.43	0.04	0.191	0.91	0.65	0.64
30	2	1	1.22185	0	0	-0.1	-0.1	0	-0.1	13	537	448	6.47	6.5	-3.75	-1	0.5	0	0.5	0	0.25	0	0.25	0	0.0753	1.32	0.37	1.27	0.27	0.18	0.1	0.2033	0.81	0.61	0.53	0.4	0.37	0.1	0.1635	0.95	0.73	0.61	0.57	0.37	0.1	0.2015	1.03	0.77	0.69
33	1	1	0.69897	-0.1	-0.2	-0.2	-0.2	-0.2	-0.2	15.5	523	470	6.77	6.4	-1.5	-0.5	0.5	0	0.5	0	0.25	0	0	0	0.2479	0.41	0.39	0.13	0.24	0.27	0.02	0.1588	0.62	0.52	0.34	0.34	0.34	0.12	0.24605	0.525	0.465	0.24	0.29	0.33	0.04	0.2442	0.64	0.54	0.35
32	2	1	0.39794	-0.1	-0.1	-0.1	-0.1	-0.1	-0.1	10	522	482	5.47	6.7	-0.25	-1.25	0.75	0	0.75	0	0.5	0	1	-0.25	0.2129	0.61	0.51	0.33	0.39	0.26	0.16	0.2172	0.66	0.5	0.42	0.34	0.3	0.09	0.1794	0.89	0.66	0.59	0.39	0.36	0.33	0.1698	0.79	0.6	0.52
24	2	1	0.823909	-0.1	-0.1	-0.3	-0.2	-0.2	-0.3	11	545	496	6.54	6.4	-2.5	-0.5	0.35	0	0.5	-0.25	0.5	-0.25	0.75	-0.25	0.1747	0.75	0.28	0.69	0.08	0.18	0.17	0.1799	0.95	0.58	0.75	0.35	0.29	0.31	0.1717	0.83	0.54	0.64	0.29	0.33	0.24	0.156	0.76	0.57	0.51
24	2	1	0.823909	-0.1	-0.1	-0.1	-0.1	-0.1	-0.1	11.7	549	502	6.38	6.8	-1.5	-0.5	0.75	-0.25	0.5	-0.25	0.25	0	0.25	0	0.0986	0.86	0.21	0.83	0.09	0.14	0.09	0.2646	0.69	0.41	0.55	0.22	0.27	0.15	0.2223	0.57	0.37	0.44	0.15	0.29	0.08	0.24	0.49	0.38	0.3
24	2	1	1.39794	0	-0.1	-0.1	-0.1	-0.1	-0.1	11	521	386	6.23	6.6	-5	-1.5	0.75	0	0.75	0	0.75	0	0.5	0	0.0833	1.74	0.39	1.69	0.3	0.13	0.18	0.1872	1.1	0.89	0.65	0.59	0.55	0.08	0.1483	0.94	0.76	0.56	0.43	0.55	0.1	0.1786	1.05	0.78	0.7
31	1	1	1.30103	-0.1	-0.1	-0.1	-0.1	-0.1	-0.1	11	538	392	5.81	6.4	-6.5	-0.25	1	0	1	0	0.75	0	0.75	0	0.2189	0.58	0.5	0.3	0.07	0.23	0.24	0.128	0.85	0.72	0.45	0.13	0.54	0.29	0.1342	0.81	0.67	0.44	0.11	0.54	0.24	0.1307	1	0.86	0.52
31	1	1	1.30103	-0.1	-0.1	-0.1	-0.1	-0.1	-0.1	11	533	395	6.68	6.3	-6.5	-0.5	0.5	0	0.5	0	0.5	0	0.5	0	0.2513	0.47	0.41	0.24	0.22	0.24	0.21	0.1301	0.86	0.84	0.17	0.33	0.64	0.26	0.1517	0.88	0.87	0.15	0.14	0.64	0.34	0.1683	1.02	1.01	0.06
31	2	1	0.920819	-0.1	0	0	0	-0.1	-0.1	10.5	520	418	6.48	6	-3.75	-0.5	1.25	0	1.15	0	1.5	-0.5	0.5	0	0.1984	0.45	0.37	0.25	0.08	0.25	0.21	0.122	1.2	0.85	0.84	0.36	0.4	0.57	0.1101	1.18	0.73	0.93	0.38	0.43	0.34	0.1709	0.94	0.8	0.5
19	2	1	1.69897	-0.1	-0.2	-0.2	-0.2	-0.2	-0.2	12	498	389	7.43	6.6	-4.25	-0.5	0.35	0	0.25	0	0.25	0	0.25	0	0.1243	1.07	0.42	0.98	0.22	0.18	0.29	0.2303	0.74	0.7	0.22	0.37	0.54	0.12	0.174	0.73	0.67	0.28	0.31	0.52	0.14	0.2208	0.79	0.75	0.25
19	2	1	1.69897	-0.1	-0.1	-0.1	-0.1	-0.1	-0.1	11.5	510	387	7.75	6.2	-5.75	0	0.5	0	0.25	0	0.35	0	0.5	0	0.0929	1.06	0.41	0.98	0.27	0.25	0.04	0.1588	1.3	0.88	0.95	0.31	0.75	0.19	0.1553	1.24	0.96	0.78	0.36	0.78	0.07	0.1564	1.27	1.06	0.7
27	2	1	1	-0.1	0	-0.1	-0.1	-0.1	-0.1	12	528	436	7.38	6.2	-4	0	1	0	1	0	1	0	1	0	0.1374	0.7	0.42	0.56	0.31	0.2	0.11	0.144	1.05	0.84	0.63	0.58	0.5	0.19	0.1354	1.2	0.87	0.82	0.62	0.5	0.24	0.131	1.07	0.91	0.58
27	2	1	1	-0.1	-0.1	-0.1	-0.1	-0.1	-0.1	14	527	449	7.29	6.3	-2.75	-0.5	0.75	0	1	-0.25	1	-0.5	1	-0.5	0.1033	1.2	0.39	1.13	0.3	0.2	0.08	0.2265	1.02	0.73	0.7	0.51	0.43	0.17	0.2415	1.09	0.82	0.71	0.61	0.47	0.16	0.2093	0.97	0.79	0.56
21	1	1	1.39794	-0.1	-0.1	-0.1	-0.1	-0.1	-0.1	13.5	528	395	7.12	6.8	-4.25	-1.5	1	0	1	0	0.85	0	0.85	0	0.0596	1.47	0.21	1.46	0.07	0.15	0.08	0.2051	0.85	0.84	0.1	0.31	0.71	0.2	0.2	0.74	0.74	0.1	0.23	0.63	0.15	0.215	0.84	0.84	0.07
25	2	1	1.09691	-0.1	-0.2	-0.2	-0.2	-0.2	-0.2	11	548	443	7.3	6.2	-4.25	-0.5	0.35	0	0.25	0	0.15	0	0.15	0	0.1859	0.87	0.32	0.81	0.11	0.21	0.1	0.1973	0.91	0.78	0.47	0.56	0.47	0.09	0.147	1.21	0.87	0.83	0.64	0.45	0.31	0.1439	1.05	0.85	0.62
25	2	1	0.69897	-0.1	0	0	0	0	0	10.5	537	468	7.61	6.4	-1.75	-0.5	0.75	0	0.65	0	0.5	0	0.5	0	0.1202	1	0.46	0.89	0.39	0.2	0.05	0.1728	0.92	0.55	0.73	0.36	0.25	0.22	0.1598	0.98	0.67	0.72	0.44	0.29	0.3	0.1121	1.13	0.74	0.85
18	1	1	0.920819	0	-0.1	0	0	-0.1	-0.1	17	540	425	6.68	6.5	-4.25	-1	0.5	0	0.5	0	0.65	0	0.35	0	0.0697	1.86	0.31	1.83	0.04	0.18	0.19	0.193	1.12	0.87	0.71	0.5	0.65	0.16	0.1443	1.06	0.89	0.58	0.36	0.71	0.18	0.1921	1.13	0.94	0.63
18	2	1	1.52288	-0.1	-0.1	-0.1	-0.1	-0.1	-0.1	12	605	480	5.63	6.4	-4.75	-0.75	0.75	0	0.65	0	0.25	0	0.25	0	0.1044	1.2	0.4	1.13	0.2	0.29	0.11	0.2014	0.96	0.96	0.08	0.41	0.8	0.2	0.1668	1.15	1.11	0.29	0.59	0.84	0.27	0.2332	1.14	1.02	0.51
18	2	1	0.823909	-0.1	-0.2	-0.1	-0.1	-0.1	-0.2	10	486	397	7.46	6.2	-3.75	-0.75	0.5	0	0.75	0	0.35	0	0.35	0	0.1129	1.2	0.31	1.16	0.11	0.22	0.16	0.1418	1.13	0.78	0.82	0.46	0.45	0.08	0.1594	0.84	0.72	0.43	0.47	0.5	0.02	0.2382	1.1	0.89	0.64
18	2	1	1	-0.1	0	-0.1	-0.2	-0.1	-0.2	11	491	381	7.34	6.3	-4	-0.75	1	0	1	0	0.5	0	0.75	0	0.091	1.43	0.27	1.4	0.12	0.15	0.07	0.1225	0.97	0.8	0.54	0.44	0.6	0.08	0.214	0.87	0.84	0.24	0.44	0.63	0.08	0.2534	0.86	0.83	0.24
18	1	1	1	-0.1	-0.1	-0.2	-0.2	-0.2	-0.2	14.7	562	424	7.39	6.8	-5	-2.5	0.5	0	0.65	0	0.25	0	0.25	0	0.0591	2.79	0.43	2.75	0.16	0.26	0.18	0.1283	1.53	0.84	1.28	0.32	0.67	0.08	0.1921	1.63	0.9	1.36	0.34	0.71	0.06	0.1102	1.82	0.98	1.54
27	2	1	1.69897	-0.1	-0.1	-0.1	-0.1	-0.1	-0.1	14.5	554	405	5.73	6.2	-7.75	-1.5	0.75	-0.5	0	0	-0.15	0	-0.25	0	0.0917	2.1	0.53	2.03	0.16	0.37	0.17	0.1632	1.54	1.31	0.81	0.41	1.13	0.29	0.2656	1.41	1.23	0.68	0.55	1.02	0.09	0.2839	1.4	1.2	0.71
27	2	1	1.69897	-0.1	-0.1	-0.1	-0.1	-0.2	-0.2	16	548	368	6.26	6.4	-8	-2.25	0.5	0	0	0	0	0	-0.25	0	0.0655	2.16	0.5	2.1	0.1	0.34	0.28	0.1311	1.64	1.4	0.86	0.24	1.23	0.26	0.1584	1.49	1.36	0.62	0.24	1.15	0.38	0.1642	1.54	1.37	0.7
18	1	1	1	-0.1	-0.1	-0.1	-0.1	-0.1	-0.1	14.5	582	402	6.65	6.4	-8	-1.5	1	0	1.5	-0.5	1.75	0	2	-0.5	0.0554	1.81	0.39	1.77	0.27	0.21	0.07	0.1075	2.25	1.63	1.55	1	1	0.55	0.1274	1.89	1.58	1.04	0.94	1.04	0.5	0.1088	2.16	1.97	0.88
19	1	1	1.09691	-0.1	0	-0.1	-0.1	-0.1	-0.1	13	527	463	7.24	6.2	-3.25	0	-0.5	0	-0.25	0	-0.35	0	-0.35	0	0.2243	0.65	0.35	0.55	0.24	0.2	0.04	0.1976	0.98	0.71	0.68	0.58	0.35	0.04	0.2148	1.01	0.77	0.64	0.62	0.42	0.05	0.227	1.17	0.85	0.79
18	1	1	1	0	0	-0.1	-0.1	-0.1	-0.1	11	544	410	7.91	6.8	-3.75	-2	0.75	0	0.75	0	1.25	0	1.25	0	0.0798	2.27	0.47	2.22	0.38	0.13	0.18	0.1067	1.53	0.86	1.27	0.26	0.71	0.11	0.1381	1.45	0.82	1.2	0.4	0.62	0.11	0.0811	1.37	0.74	1.16
18	1	1	1.04576	-0.1	-0.1	-0.2	-0.2	-0.2	-0.2	12	540	449	8.05	6.8	-2.5	-1.5	1.15	0	1	0	0.85	0	0.85	0	0.0871	1.83	0.59	1.73	1.53	0.09	0.19	0.2013	0.8	0.65	0.46	0.32	0.47	0.16	0.2246	1.03	0.71	0.75	0.37	0.5	0.21	0.1038	0.94	0.78	0.53
25	2	1	1.22185	0	-0.1	-0.1	-0.1	-0.1	-0.1	16	578	409	7.27	6.4	-7.5	-1.25	1.15	0	1	0	0.75	0	0.75	0	0.0924	1.42	0.43	1.35	0.16	0.32	0.09	0.1525	1.06	1.02	0.29	0.46	0.78	0.22	0.155	1.23	1.08	0.59	0.5	0.75	0.38	0.1608	1.23	1.02	0.68
25	2	1	1.22185	0	-0.1	-0.1	-0.1	-0.1	-0.1	14	575	420	7.43	6.4	-5.75	-1.25	1.15	0	1	0	0.75	0	0.75	0	0.0595	1.84	0.39	1.8	0.05	0.29	0.15	0.1448	1.52	1.18	0.95	0.75	0.76	0.32	0.1392	1.42	1.12	0.87	0.65	0.77	0.26	0.1869	1.42	1.12	0.87
21	2	1	0.823909	-0.1	-0.1	-0.1	-0.1	-0.1	-0.1	11	533	427	6.35	6.4	-4.5	-0.75	1.15	0	1.75	0	1.65	0	1.65	0	0.0607	1.37	0.33	1.33	0.26	0.07	0.14	0.1702	0.82	0.59	0.57	0.28	0.46	0.09	0.1248	0.76	0.5	0.58	0.21	0.38	0.16	0.1363	0.8	0.64	0.49
38	1	2	0.823909	0	-0.1	-0.1	-0.1	-0.1	-0.1	17	569	430	6.51	6.5	-5	-1	0.25	0	0.25	-0.75	-0.25	-0.25	0	-0.5	0.0641	1.9	0.44	1.85	0.21	0.28	0.16	0.0895	1.82	0.79	1.64	0.39	0.5	0.21	0.0862	1.58	0.88	1.31	0.6	0.52	0.26	0.1137	1.44	1.03	1.01
38	1	2	1	-0.1	-0.1	-0.1	-0.2	-0.2	-0.2	16.5	568	419	5.86	6.8	-5	-2.25	1	0	0.75	0	0.25	0	0.25	-0.25	0.0754	1.55	0.46	1.48	0.28	0.27	0.21	0.1249	1.05	0.92	0.52	0.24	0.69	0.37	0.1562	0.95	0.91	0.28	0.37	0.71	0.25	0.1481	1.3	1.02	0.82
26	2	2	1	0	-0.1	-0.1	-0.1	-0.1	-0.1	14	537	371	6.52	6.3	-6.75	-1	0.75	0	1	0	0.25	0	0.25	0	0.1279	0.66	0.29	0.6	0.13	0.14	0.13	0.1321	1.07	1	0.37	0.42	0.84	0.1	0.1163	1.31	1.1	0.71	0.61	0.81	0.15	0.1097	1.3	1.15	0.6
19	1	2	1	-0.1	-0.2	-0.2	-0.2	-0.2	-0.2	15.5	537	463	7.27	6.8	-1.75	-1.5	0.75	0	0.25	0	0.25	0	0.25	0	0.0673	2.2	0.46	2.15	0.25	0.24	0.23	0.2273	0.92	0.48	0.78	0.2	0.35	0.13	0.1605	1.26	0.77	1	0.37	0.48	0.34	0.1531	1.32	0.75	1.08
19	1	2	0.60206	-0.1	-0.2	-0.2	-0.2	-0.2	-0.2	14	530	480	7.22	6.8	-1.25	-0.75	0.75	0	0.25	0	0.25	0	0.25	0	0.0822	1.73	0.43	1.67	0.21	0.25	0.21	0.1228	1.35	0.54	1.24	0.21	0.38	0.22	0.1039	1.58	0.77	1.38	0.38	0.43	0.4	0.19	1.21	0.63	1.03
40	2	2	1.09691	-0.2	-0.2	-0.2	-0.2	-0.2	-0.2	11	567	451	5.53	6.2	-5.75	-0.5	0.25	0	0.25	0	0.25	0	-0.25	0	0.1509	0.76	0.35	0.68	0.22	0.21	0.14	0.1471	0.91	0.87	0.28	0.29	0.72	0.26	0.169	0.855	0.62	0.505	0.34	0.445	0.17	0.1871	0.95	0.89	0.33
23	2	2	0.920819	-0.1	0	-0.1	-0.1	-0.1	-0.1	11.5	510	423	6.11	6.8	-1.75	-1	2	-0.5	1.75	-0.5	1.75	0	1.75	0	0.1555	1.09	0.49	0.97	0.27	0.35	0.11	0.0919	1.09	0.99	0.46	0.47	0.65	0.45	0.1853	1	0.74	0.68	0.14	0.63	0.15	0.2048	0.8	0.72	0.33
23	2	2	1.22185	-0.1	0	-0.1	-0.1	-0.1	-0.1	11.7	512	400	6.34	5.7	-5.5	-0.5	0.75	-0.25	0.75	-0.25	0.75	-0.25	0.5	-0.25	0.1869	0.77	0.52	0.56	0.2	0.28	0.33	0.1813	1.29	1.2	0.45	0.13	1.08	0.29	0.1945	1.39	1.21	0.68	0.14	1.11	0.21	0.153	1.49	1.25	0.82
28	2	2	1	-0.1	-0.1	-0.1	-0.1	-0.1	-0.1	11.5	540	439	7.1	6.4	-4	-0.5	1.25	0	1.25	0	1.25	0	1.25	0	0.1117	1.03	0.46	0.92	0.21	0.3	0.25	0.2244	0.81	0.67	0.46	0.16	0.6	0.17	0.1722	0.77	0.69	0.34	0.34	0.55	0.08	0.2334	0.89	0.85	0.27
28	2	2	1	-0.1	-0.1	-0.1	-0.1	-0.1	-0.1	13	540	441	6.78	6.2	-4	-0.5	1.5	0	1.5	0	1.25	0	1	0	0.1826	0.63	0.39	0.49	0.2	0.18	0.24	0.2325	0.97	0.96	0.11	0.71	0.6	0.04	0.2082	0.95	0.92	0.2	0.62	0.63	0.18	0.132	1.37	1.28	0.47
23	1	2	0.60206	-0.1	0	0	-0.1	0	-0.1	15.5	549	456	7.33	6.8	-3.25	-1.5	0.25	0	0.25	0	0.25	0	0.25	0	0.0535	2.15	0.52	2.08	0.31	0.27	0.23	0.1046	0.95	0.73	0.62	0.3	0.5	0.32	0.1231	1.08	0.82	0.7	0.49	0.53	0.15	0.1153	1.35	0.8	1.08
23	1	2	0.69897	-0.2	-0.1	-0.1	-0.1	-0.1	-0.1	17	547	447	7.17	6.8	-3.25	-1.75	1	0	1	0	1	0	0.75	0	0.0523	2.19	0.42	2.15	0.2	0.25	0.23	0.1611	0.88	0.72	0.51	0.17	0.56	0.24	0.1377	1.21	0.83	0.89	0.37	0.64	0.2	0.135	1.39	0.99	0.98
22	1	2	0.823909	-0.1	-0.2	-0.2	-0.2	-0.2	-0.2	16	565	500	7.23	6	-3.5	-0.25	0.5	0	0.5	0	0.5	0	0.25	0	0.2037	0.72	0.42	0.58	0.3	0.23	0.05	0.1814	1.09	0.75	0.79	0.2	0.63	0.1	0.1966	1.1	0.76	0.8	0.3	0.61	0.15	0.1607	1.31	1.09	0.72
22	1	2	0.60206	-0.1	-0.2	-0.2	-0.2	-0.2	-0.2	16	570	503	6.82	6.7	-2.25	-1	0.75	0	0.75	0	0.5	0	0	0	0.0887	1.59	0.39	1.54	0.12	0.28	0.07	0.2147	0.85	0.67	0.53	0.12	0.51	0.27	0.1951	0.9	0.65	0.62	0.13	0.55	0.01	0.1902	0.81	0.66	0.46
32	2	2	1.69897	-0.1	-0.1	-0.1	-0.1	-0.1	-0.1	11	526	362	6.36	6.3	-7	-1	1	0	0.75	0	0.5	0	0.75	0	0.178	0.77	0.48	0.6	0.37	0.26	0.07	0.1388	1.34	1.32	0.17	0.94	0.77	0.24	0.0945	1.49	1.48	0.11	1.14	0.82	0.15	0.1463	1.33	1.3	0.32
32	2	2	1.39794	-0.1	-0.1	-0.1	-0.1	0	-0.1	10	524	384	6.46	6.2	-5.25	-0.5	1.25	0	0.75	0	0.75	0	0.75	0	0.1531	0.7	0.33	0.62	0.17	0.26	0.09	0.1107	1.35	1.25	0.51	0.92	0.77	0.13	0.1225	1.55	1.43	0.59	1.11	0.82	0.2	0.1509	1.44	1.35	0.5
21	1	2	0.30103	-0.1	-0.1	-0.2	-0.1	-0.1	-0.2	13	508	422	6.35	6.8	-1.5	-1	0.5	0	0.75	0	0	0	0.5	0	0.1397	0.88	0.48	0.74	0.2	0.21	0.36	0.1123	0.77	0.72	0.26	0.31	0.45	0.3	0.1871	0.59	0.53	0.26	0.21	0.4	0.18	0.1839	0.59	0.49	0.33
21	1	2	0.522879	-0.1	-0.1	-0.2	-0.1	-0.1	-0.2	12	503	426	6.54	6.8	-1.25	-1	1.25	0	1	0	0.5	0	0.75	0	0.1211	1.27	0.49	1.17	0.28	0.25	0.28	0.1308	1.11	0.81	0.76	0.51	0.5	0.27	0.1657	1.02	0.77	0.68	0.34	0.52	0.36	0.1669	1.02	0.69	0.75
40	2	2	0.920819	-0.1	-0.2	-0.2	-0.2	-0.2	-0.2	12	565	510	7.18	6.6	-1.75	-0.5	0.25	0	0.25	0	0.25	0	0.25	0	0.1123	0.93	0.61	0.7	0.18	0.22	0.04	0.2436	0.69	0.61	0.32	0.32	0.44	0.1	0.2069	0.69	0.56	0.41	0.23	0.41	0.16	0.2401	0.76	0.6	0.47
30	2	2	1.69897	-0.1	-0.2	-0.1	-0.1	-0.2	-0.2	12	587	472	6.23	6.2	-4.75	-0.5	1.25	0	1.25	0	1.25	0	1	0	0.1751	0.66	0.62	0.23	0.23	0.39	0.39	0.1548	1.23	1.04	0.67	0.15	0.91	0.1	0.1481	1.62	1.32	0.93	0.72	0.99	0.22	0.0852	1.22	1.08	0.56
18	1	2	1.22185	-0.1	-0.1	-0.1	0	0	-0.1	11.5	535	392	7.79	5.9	-7.25	-0.25	0.5	0	0.25	0	0.25	-0.25	0.5	-0.5	0.2217	0.5	0.34	0.37	0.14	0.17	0.23	0.1707	1.87	1.74	0.7	1.28	1.05	0.26	0.1358	1.22	1.22	0.07	0.53	1	0.23	0.177	1.4	1.29	0.54
18	1	2	1.09691	-0.1	0	0	0	0	0	11.5	526	390	8.01	5.9	-7	0	1.25	-0.5	0.5	0	0.75	0	0.75	0	0.1525	0.52	0.47	0.24	0.26	0.27	0.22	0.143	1.42	1.41	0.16	0.61	1.13	0.34	0.1657	1.38	1.28	0.52	0.51	1.12	0.06	0.1934	1.57	1.49	0.47
19	2	2	1.39794	-0.1	0	-0.1	0	-0.1	-0.1	12	540	411	7.87	6.3	-5.75	-1	1.5	0	1.5	0	1	0	1	0	0.106	1.17	0.4	1.1	0.21	0.2	0.27	0.158	1.03	1.03	0.1	0.52	0.82	0.13	0.1273	1.31	1.3	0.15	0.75	0.96	0.15	0.1627	1.05	0.97	0.39
19	2	2	1.39794	-0.1	0	-0.1	0	0	-0.1	13.3	540	438	8.17	6.5	-4.5	-1	1.75	0	1.5	0	1.25	0	1.25	0	0.1459	1.14	0.46	1.04	0.32	0.24	0.2	0.1415	1.21	1.09	0.53	0.81	0.66	0.1	0.1439	1.07	0.99	0.41	0.55	0.77	0.12	0.1483	1.03	0.94	0.41
22	2	2	1.39794	0	0	0	0	0	0	15	570	398	7	6.8	-3.5	-3	2.25	0	2.5	0	2.5	0	2.5	0	0.0527	2.43	0.43	2.39	0.31	0.11	0.22	0.0858	1.33	1.12	0.72	0.61	0.73	0.35	0.1259	1.19	0.94	0.73	0.6	0.61	0.09	0.1875	1.25	1.04	0.7
22	2	2	1.52288	-0.1	0	-0.1	-0.1	-0.1	-0.1	18	564	372	6.88	6.7	-7.25	-2.25	1.25	0	1.25	0	1.25	0	0.75	0	0.0498	2.36	0.44	2.32	0.13	0.13	0.35	0.1557	1.57	1.28	0.91	0.47	1	0.38	0.1344	1.3	1.1	0.69	0.36	0.93	0.26	0.1684	1.39	1.31	0.47
32	1	2	1	-0.1	-0.1	-0.1	-0.2	-0.1	-0.2	11.5	564	489	5.39	6.2	-3.5	-0.5	0.75	0	0.75	0	0.75	0	0.75	0	0.1574	0.62	0.34	0.52	0.3	0.04	0.04	0.1696	0.8	0.61	0.52	0.51	0.27	0.01	0.2013	0.71	0.59	0.39	0.46	0.29	0.12	0.1388	0.82	0.61	0.54
32	1	2	0.39794	-0.1	-0.1	-0.1	-0.1	-0.1	-0.1	11	517	506	5.55	6.2	-2	-0.25	1	0	1	0	0.75	0	0.75	0	0.1089	1.41	0.67	1.24	0.61	0.08	0.19	0.2201	0.79	0.65	0.46	0.5	0.33	0.15	0.1389	0.88	0.63	0.61	0.48	0.32	0.15	0.1225	0.94	0.64	0.69
32	2	2	1.09691	-0.1	0	0	-0.1	-0.1	-0.1	13	523	461	6.13	6.7	-2.25	-1	0.5	0	0.5	0	0.5	0	0.5	0	0.1581	0.53	0.42	0.33	0.09	0.35	0.14	0.0799	1.32	0.62	1.17	0.37	0.42	0.17	0.0763	1.12	0.51	0.99	0.14	0.4	0.2	0.0868	1.19	0.64	1
32	2	2	1	-0.1	0	0	-0.1	-0.1	-0.1	15	530	464	6.42	6.5	-2.25	-0.5	0.5	0	0.5	0	0.5	0	0.5	0	0.2136	0.51	0.32	0.39	0.13	0.26	0.06	0.0738	1.18	0.65	0.98	0.35	0.49	0.15	0.0598	1.3	0.56	1.18	0.29	0.43	0.09	0.091	1.13	0.61	0.95
33	1	2	0.823909	-0.1	-0.2	-0.2	-0.2	-0.2	-0.2	13	527	456	6.76	6.8	-1.5	-0.75	0.5	0	0.5	0	0.5	0	0.25	0	0.1499	0.6	0.41	0.44	0.33	0.2	0.09	0.1971	0.57	0.43	0.38	0.18	0.31	0.1	0.1541	0.68	0.465	0.495	0.26	0.295	0.115	0.1583	0.76	0.52	0.55
24	2	2	1.39794	0.1	0	-0.1	-0.1	-0.1	-0.1	11	515	401	6.61	6.7	-3.75	-1.5	0.75	0	0.75	0	1.15	0	1	0	0.0709	1.76	0.45	1.7	0.41	0.13	0.05	0.1766	0.78	0.69	0.35	0.53	0.31	0.17	0.2393	0.71	0.66	0.27	0.44	0.42	0.07	0.2572	0.8	0.75	0.3
31	2	2	1	0	0	0	0	-0.1	-0.1	10	516	417	6.32	6.2	-4.25	0	0.35	0	0.35	0	0.75	-0.5	0.25	0	0.1531	0.44	0.34	0.28	0.22	0.19	0.1	0.0823	1.38	0.77	0.14	0.2	0.33	0.44	0.1172	1.76	0.99	1.45	0.11	0.32	0.78	0.0962	1.1	0.67	0.88
19	2	2	0.69897	-0.1	-0.1	-0.1	-0.1	-0.1	-0.1	11	574	525	6.49	6.7	-1.25	-1	0.5	0	0.65	0	0.65	0	0.85	0	0.0919	1.17	0.42	1.09	0.29	0.21	0.18	0.1832	1.14	0.68	0.91	0.18	0.43	0.28	0.2257	0.83	0.6	0.57	0.22	0.42	0.26	0.1811	0.91	0.6	0.69
28	2	2	1.09691	0	-0.1	-0.1	-0.1	-0.1	-0.1	11.3	553	436	6.62	6.5	-6	-1	1	0	1.35	0	1.35	0	1.5	0	0.0669	1.98	0.89	1.77	0.84	0.03	0.14	0.1607	0.87	0.74	0.45	0.4	0.5	0.23	0.164	0.85	0.83	0.18	0.49	0.56	0.21	0.2039	0.91	0.89	0.19
28	2	2	1.09691	0	-0.1	-0.1	-0.1	-0.1	-0.1	11.3	562	453	6.57	6.3	-6	-0.75	0.75	0	0.75	0	0.75	0	0.5	0	0.0946	1.46	0.71	1.27	0.66	0.04	0.15	0.211	1	0.94	0.32	0.55	0.64	0.14	0.2017	0.87	0.83	0.25	0.3	0.66	0.21	0.192	1.06	1	0.36
21	1	2	1.39794	-0.1	-0.1	-0.1	0	-0.1	-0.1	12	549	435	7.02	6.3	-4.5	-0.5	0.85	0	0.75	0	0.75	0	0.75	0	0.1397	0.94	0.29	0.89	0.12	0.19	0.14	0.1632	1.2	1.09	0.51	0.67	0.8	0.13	0.1261	1.19	1.05	0.55	0.65	0.74	0.22	0.1504	1.34	1.28	0.39
18	2	2	1.09691	-0.1	-0.1	-0.1	-0.1	-0.1	-0.1	10.5	582	498	6.98	6.3	-3.25	-0.5	0.75	0	0.25	0	0.25	0	0.25	0	0.0715	1.35	0.4	1.29	0.19	0.27	0.15	0.0951	1.3	0.59	1.16	0.2	0.46	0.1	0.1203	1.07	0.56	0.92	0.21	0.45	0.07	0.159	1.06	0.59	0.88
18	2	2	0.823909	-0.1	0	-0.1	-0.1	-0.1	-0.1	11	603	496	7.17	6.4	-3.5	-0.5	0.65	0	0.25	0	0.5	0	0.5	0	0.0803	1.48	0.38	1.43	0.17	0.25	0.17	0.1664	1.21	0.95	0.76	0.64	0.63	0.1	0.1475	1.15	0.87	0.76	0.5	0.63	0.05	0.1525	1.25	0.82	0.95
18	1	2	1.39794	-0.1	-0.2	-0.2	-0.1	-0.1	-0.2	14	548	464	6.84	6.6	-3.75	-1	0.5	0	0.35	0	0.35	0	0.35	0	0.1145	0.87	0.36	0.79	0.19	0.16	0.25	0.2605	0.97	0.96	0.12	0.71	0.6	0.05	0.1913	0.81	0.8	0.1	0.6	0.48	0.14	0.2049	0.9	0.9	0.12
18	1	2	1.09691	-0.1	-0.1	-0.1	-0.1	-0.1	-0.1	14	547	465	6.92	6.6	-3.5	-1	0.25	0	0.25	0	0.25	0	0.25	0	0.1142	0.77	0.41	0.66	0.26	0.16	0.26	0.1363	1.1	0.92	0.6	0.72	0.51	0.12	0.1708	0.91	0.77	0.48	0.56	0.51	0.07	0.1334	0.92	0.82	0.42
30	2	2	1.39794	-0.1	-0.1	-0.1	-0.1	-0.1	-0.1	12.7	583	483	6.1	6.3	-3.75	-0.5	0.5	0	0.65	0	0.5	0	0.5	0	0.2388	0.48	0.33	0.35	0.16	0.26	0.09	0.2569	0.72	0.71	0.12	0.26	0.6	0.07	0.1599	0.82	0.77	0.28	0.36	0.64	0.08	0.2295	0.74	0.73	0.07
30	2	2	0.920819	-0.1	-0.1	-0.1	-0.1	-0.1	-0.1	14.7	573	519	5.93	6.7	-1.5	-0.75	0.75	0	0.75	0	0.75	0	0.75	0	0.2157	0.55	0.32	0.45	0.14	0.2	0.2	0.1347	0.88	0.7	0.54	0.33	0.44	0.26	0.1221	0.91	0.49	0.77	0.18	0.38	0.17	0.1644	0.67	0.49	0.45
18	1	2	0.920819	0	-0.1	-0.1	-0.1	0	-0.1	19	567	420	6.47	6.6	-4.25	-1.25	0.75	-0.25	0.5	-0.25	0.75	-0.5	0.35	0	0.1176	1.06	0.28	1.02	0.11	0.19	0.08	0.152	0.93	0.92	0.15	0.58	0.6	0.19	0.1312	1.03	1	0.21	0.43	0.58	0.5	0.1406	1.1	0.99	0.47
18	2	2	1.52288	-0.1	-0.1	-0.1	-0.1	-0.1	-0.1	13	593	477	5.76	6.3	-4.25	-0.75	0.5	0	0.25	0	0.25	0	0.15	0	0.0962	1.1	0.31	1.05	0.1	0.26	0.07	0.1663	1.14	0.91	0.96	0.38	0.72	0.26	0.2237	1.05	0.93	0.49	0.28	0.75	0.37	0.2499	1.15	0.9	0.71
18	1	2	1	-0.1	-0.1	-0.1	-0.1	-0.2	-0.2	13.3	566	429	7.68	6.8	-5	-2.5	0.5	0	0.5	0	0.25	0	0.5	-0.5	0.0227	3.6	0.4	3.58	0.07	0.17	0.32	0.105	1.62	0.9	1.34	0.32	0.63	0.41	0.1293	1.69	1.2	1.2	0.68	0.7	0.44	0.1028	1.78	1.01	1.46
21	1	2	1.30103	0	-0.1	0	0	-0.1	-0.1	16	581	435	6.69	6.8	-4.25	-2.25	1.75	0	1.25	0	1.25	0	1	-0.25	0.0742	1.84	0.44	1.79	0.26	0.07	0.26	0.1342	1.04	0.71	0.76	0.41	0.24	0.37	0.1535	0.78	0.72	0.31	0.38	0.37	0.4	0.1337	0.83	0.64	0.53
21	1	2	0.522879	0	0	0	0	-0.1	-0.1	16.5	575	468	6.79	6.8	-2	-2.75	1.5	0	1.35	0	1.15	0	1.85	0	0.0424	2.74	0.68	2.66	0.12	0	0.57	0.1407	0.62	0.58	0.22	0.13	0.27	0.31	0.1978	0.62	0.36	0.51	0.01	0.21	0.08	0.1528	0.83	0.39	0.73
19	2	2	1.69897	-0.1	0	-0.1	0	-0.1	-0.1	16.7	582	423	7.47	6.8	-5.5	-3.25	1.75	0	1.35	0	1.25	0	1.25	0	0.0662	3.28	0.42	3.26	0.21	0.05	0.16	0.1106	1.44	0.93	1.1	0.36	0.56	0.38	0.123	1.33	0.86	1.01	0.4	0.49	0.27	0.1146	1.42	1.05	0.96
19	2	2	1.69897	-0.1	-0.1	-0.1	0	-0.1	-0.1	17.7	584	422	7.2	6.8	-6.75	-3	1.5	0	0.75	0	0.75	0	0.75	0	0.0457	2.63	0.42	2.6	0.12	0.09	0.14	0.1189	1.52	1.3	0.79	0.97	0.72	0.34	0.1157	1.48	1.21	0.85	0.91	0.65	0.26	0.1597	1.1	0.93	0.58
18	1	2	0.920819	-0.1	-0.1	-0.2	-0.2	-0.2	-0.2	16	595	430	6.42	6.4	-7.5	-1.75	0.75	0	0.5	0	0.75	0	0.65	0	0.0733	1.97	0.33	1.94	0.09	0.22	0.1	0.1311	1.37	1	0.94	0.17	0.83	0.19	0.1619	1.14	1.04	0.48	0.1	0.89	0.16	0.1317	1.61	1.31	0.93
19	1	2	1.09691	-0.1	0	-0.1	-0.1	-0.1	-0.1	13	519	454	7.23	6.3	-3.75	-0.25	0.25	0	-0.25	0	-0.25	0	-0.25	0	0.1465	0.74	0.38	0.64	0.25	0.18	0.15	0.1459	1.25	0.6	1.1	0.28	0.46	0.16	0.1528	1.17	0.67	0.97	0.39	0.48	0.14	0.1085	1.02	0.66	0.78
34	2	2	1.52288	-0.1	-0.1	-0.1	-0.1	-0.1	-0.1	11	536	454	7.23	6.5	-2.5	-0.75	1.25	-0.5	1	-0.25	1	-0.25	1	-0.25	0.168	0.82	0.56	0.6	0.14	0.41	0.24	0.1002	1.03	0.61	0.83	0.16	0.51	0.22	0.1142	0.89	0.6	0.65	0.18	0.45	0.23	0.1817	0.9	0.62	0.66
34	2	2	1.52288	-0.1	0	-0.1	-0.1	-0.1	-0.1	10	528	437	7.24	6.2	-3.25	-0.5	0.75	-0.25	0.65	-0.25	0.75	-0.25	0.75	-0.25	0.1506	0.8	0.63	0.5	0.29	0.4	0.3	0.1176	1.09	0.63	0.9	0.34	0.42	0.18	0.1127	1.3	0.69	1.11	0.28	0.4	0.37	0.1288	0.9	0.75	0.49
21	2	2	0.920819	-0.1	-0.1	-0.1	-0.1	-0.1	-0.1	11	537	424	6.73	6.3	-4.75	-0.5	0.85	0	1.25	0	1.15	0	1.15	0	0.0687	1.33	0.29	1.3	0.22	0.12	0.06	0.1532	1.15	0.97	0.62	0.75	0.53	0.23	0.1525	1.01	0.93	0.38	0.67	0.53	0.22	0.1616	1	0.98	0.2
[truncated: 60 more columns]
