# Supplementary material for: Comparison of visual quality after wavefront-guided LASIK in patients with different levels of preoperative total ocular higher-order aberrations: a retrospective study
Source: PeerJ. 2024 Aug 21;12:e17940. doi: 10.7717/peerj.17940 (PMC11344536; doi:10.7717/peerj.17940)
Supplement: Supplemental Information 1 [file peerj-12-17940-s001.zip › supplementary files R1/Data/Figure 1/Fig 1.A.xls]

## Sheet: Sheet1
	Cumulative % Of Eyes	HOA ≤ 0.3 preop CDVA (n = 57)	HOA ≤ 0.3 postop UDVA (n = 57)	HOA > 0.3 preop CDVA (n = 55)	HOA > 0.3 postop UDVA (n = 55)
	20/10	0	0.018	0	0
	20/12.5	0.035	0.316	0.036	0.273
	20/16	0.772	0.948	0.818	0.964
	20/20	1	1	0.982	1
	20/25	1	1	1	1
