# Supplementary material for: Comparison of visual quality after wavefront-guided LASIK in patients with different levels of preoperative total ocular higher-order aberrations: a retrospective study
Source: PeerJ. 2024 Aug 21;12:e17940. doi: 10.7717/peerj.17940 (PMC11344536; doi:10.7717/peerj.17940)
Supplement: Supplemental Information 1 [file peerj-12-17940-s001.zip › supplementary files R1/Data/Figure 1/Fig 1.B.xls]

## Sheet: Sheet1
			HOA ≤ 0.3	HOA > 0.3
		Loss 1 or More	0	0
		No Chang	0.509	0.582
		Gain 1	0.456	0.4
		Gain 2	0.035	0.018
		Gain 3 or More	0	0
