# Supplementary material for: Comparison of visual quality after wavefront-guided LASIK in patients with different levels of preoperative total ocular higher-order aberrations: a retrospective study
Source: PeerJ. 2024 Aug 21;12:e17940. doi: 10.7717/peerj.17940 (PMC11344536; doi:10.7717/peerj.17940)
Supplement: Supplemental Information 1 [file peerj-12-17940-s001.zip › supplementary files R1/Data/Figure 1/Fig 1.F.xls]

## Sheet: Sheet1
		Labels	HOA ≤ 0.3 preop (n = 57)	HOA ≤ 0.3 postop (n = 57)	HOA > 0.3 preop (n = 55)	HOA > 0.3 postop (n = 55)
		0.00 to -0.25	0.193	0.965	0.091	0.946
		-0.26 to -0.50	0.228	0.03	0.236	0.05
		-0.51 to -0.75	0.105	0	0.2	0
		-0.76 to -1.00	0.105	0	0.188	0
		-1.01 to -1.25	0.105	0	0.05	0
		-1.26 to -1.50	0.053	0	0.05	0
		-1.51 to -2.00	0.123	0	0.054	0
		-2.01 to -3.00	0.08	0	0.108	0
		> -3.00	0	0	0.018	0
												0
