# Supplementary material for: Comparison of visual quality after wavefront-guided LASIK in patients with different levels of preoperative total ocular higher-order aberrations: a retrospective study
Source: PeerJ. 2024 Aug 21;12:e17940. doi: 10.7717/peerj.17940 (PMC11344536; doi:10.7717/peerj.17940)
Supplement: Supplemental Information 1 [file peerj-12-17940-s001.zip › supplementary files R1/Data/Figure 1/Fig 1.C.xls]

## Sheet: HOA ≤ 0.3
Attempted SE	Achieved SE
-7.535	-8.125
-5.85	-5.75
-7.25	-7.75
-5.35	-4.75
-4.75	-4.5
-6.05	-5.75
-6.13	-5.875
-6.255	-6
-5.35	-5.25
-5.9	-5.25
-6.6	-6.25
-5.35	-6
-2.755	-2.875
-4.305	-4.125
-2.75	-2.75
-3.695	-4.875
-9.645	-9.375
-11.05	-10.25
-7.455	-7.375
-8.185	-8
-6.86	-6.5
-7.34	-7
-8.415	-7.875
-7.45	-7.625
-6.725	-6.375
-6.95	-6.5
-5.315	-5
-5.12	-5
-2.425	-1.625
-2.005	-2.25
-3.6	-3.375
-2.935	-2.5
-6.825	-6.5
-7.55	-7.5
-7.59	-7.25
-4.685	-4.5
-5.655	-5.125
-6.7	-6.5
-5.325	-5.5
-3.975	-4.5
-6.2	-6.725
-5.325	-4.65
-3	-4.5
-6.325	-6.35
-6.3	-5.625
-4.975	-4.475
-5.25	-5.25
-7.1	-6.5
-9.225	-8.125
-9.865	-8.875
-9.725	-10.625
-3.96	-3.025
-5.96	-5.875
-4.285	-4.35
-8.29	-9.125
-7.605	-8.125
-5.91	-7.125
