# Supplementary material for: Comparison of visual quality after wavefront-guided LASIK in patients with different levels of preoperative total ocular higher-order aberrations: a retrospective study
Source: PeerJ. 2024 Aug 21;12:e17940. doi: 10.7717/peerj.17940 (PMC11344536; doi:10.7717/peerj.17940)
Supplement: Supplemental Information 1 [file peerj-12-17940-s001.zip › supplementary files R1/Data/Figure 1/Fig 1.D.xls]

## Sheet: HOA > 0.3
Attempted SE	Achieved SE
-6.725	-5.875
-7.05	-7
-8.1	-8
-3.25	-3
-2.375	-2.125
-6.55	-5.75
-3.6	-5
-7.14	-7.375
-5.225	-5.625
-5.215	-6.25
-4.49	-3.875
-4.63	-4.5
-4.3	-3.75
-3.465	-2.75
-8.64	-8.625
-6.775	-6.75
-3.1	-2.5
-2.9	-2.75
-2.675	-2.25
-6.285	-6.875
-8.175	-7.75
-7.95	-7.75
-7.055	-7.25
-5.505	-5.875
-6.5	-7.5
-8.925	-8.625
-5.01	-5
-3.625	-3.625
-3.475	-4
-3.36	-3.5
-2.675	-2.125
-5.205	-5.625
-5.135	-4.5
-2.5	-2.6
-7.8	-8.5
-7.375	-6.875
-5.9	-6.125
-4.335	-3.75
-4.1	-4.25
-4.82	-4.35
-4.915	-4.5
-4.89	-4.5
-2.85	-2.875
-6.55	-6.475
-6.035	-5.4
-6.95	-6.5
-6.35	-6.875
-3.925	-5.225
-8.25	-8.625
-8.705	-8.75
-9.15	-9.15
-4.2	-3.5
-3.915	-4.5
-4.375	-4.625
-6.205	-6.625
