# Supplementary material for: Comparison of visual quality after wavefront-guided LASIK in patients with different levels of preoperative total ocular higher-order aberrations: a retrospective study
Source: PeerJ. 2024 Aug 21;12:e17940. doi: 10.7717/peerj.17940 (PMC11344536; doi:10.7717/peerj.17940)
Supplement: Supplemental Information 1 [file peerj-12-17940-s001.zip › supplementary files R1/Data/Figure 1/Fig 1.E.xls]

## Sheet: Sheet1
		HOA ≤ 0.3	HOA > 0.3
	< -0.50	0	0
	-0.50 to -0.14	0.053	0.055
	-0.13 to +0.13	0.053	0.018
	+0.14 to +0.50	0.53	0.417
	+0.51 to +1.00	0.317	0.38
	+1.01 to +1.50	0.03	0.07
	+1.51 to +2.00	0.018	0.054
	> +2.00	0	0
