# Supplementary material for: Comparison of visual quality after wavefront-guided LASIK in patients with different levels of preoperative total ocular higher-order aberrations: a retrospective study
Source: PeerJ. 2024 Aug 21;12:e17940. doi: 10.7717/peerj.17940 (PMC11344536; doi:10.7717/peerj.17940)
Supplement: Supplemental Information 1 [file peerj-12-17940-s001.zip › supplementary files R1/Data/Figure 1/Fig 1.G-R1.xlsx]

## Sheet: Sheet1
		Labels		HOA ≤ 0.3	HOA > 0.3		1St Dev	2St Dev
		Pre op	0.5	-5.0943	-4.52273	-8	1.98744	1.87548
		1	1	0.71096	0.865	-8	0.328655	0.46913
		3	3	0.69254	0.74682	-8	0.478067	0.493618
		6	6	0.60263	0.68045	-8	0.483931	0.497859
		12	12	0.53246	0.64045	-8	0.478744	0.519091
		时间	pre	1	3	6	12
