# Supplementary material for: Comparison of visual quality after wavefront-guided LASIK in patients with different levels of preoperative total ocular higher-order aberrations: a retrospective study
Source: PeerJ. 2024 Aug 21;12:e17940. doi: 10.7717/peerj.17940 (PMC11344536; doi:10.7717/peerj.17940)
Supplement: Supplemental Information 1 [file peerj-12-17940-s001.zip › supplementary files R1/Data/Figure 2/Fig 2.B.xls]

## Sheet: 大于0.3组
Preop Ocular HOAs	ΔHOAs
0.344348	0.0104348
0.31	0.253478
0.38	0.31
0.41	0.16
0.373333	0.116667
0.32	-0.0266667
0.36	0.31
0.37	0.494
0.515556	0.185983
0.435556	0.373333
0.3936	0.2688
0.369231	0.193846
0.4032	0.3268
0.48	0.0864
0.63	0.158571
0.52	0.254545
0.3	0.103636
0.4224	0.1728
0.313846	0.637265
0.33	0.5148
0.302222	0.787778
0.424615	0.325385
0.4	0.39
0.36	0.369231
0.406154	0.473846
0.377143	0.412857
0.36	0.33
0.3264	0.0768
0.406154	0.283846
0.32	0.222222
0.32	0.08
0.34	0.26
0.39	0.0795652
0.36	0.17
0.35	0.466
0.553846	-0.131446
0.3744	0.6556
0.394286	0.191314
0.36	0.475556
0.38	0.52
0.37	0.494
0.3264	0.4608
0.35	0.316667
0.31	0.34
0.35	0.3316
0.3072	0.2128
0.45	0.09
0.4128	-0.107345
0.336	0.3648
0.364444	0.355556
0.39	0.41
0.36	0.2064
0.3456	0.3456
0.328889	0.247111
0.31	0.4292
