# Supplementary material for: Comparison of visual quality after wavefront-guided LASIK in patients with different levels of preoperative total ocular higher-order aberrations: a retrospective study
Source: PeerJ. 2024 Aug 21;12:e17940. doi: 10.7717/peerj.17940 (PMC11344536; doi:10.7717/peerj.17940)
Supplement: Supplemental Information 1 [file peerj-12-17940-s001.zip › supplementary files R1/Data/Figure 3/Fig 3.C.xlsx]

## Sheet: scotopic with glare
Comparison of the area under the log contrast sensitivity function (AULCSF) under scotopic with glare conditions between the groups.
Labels		HOA ≤ 0.3	HOA > 0.3	1St Dev	2St Dev
Pre op	0.1	1.17	1.13	0.15	0.18	1.05
1	1	1.26	1.26	0.11	0.16	1.05
3	3	1.3	1.31	0.11	0.09	1.05
6	6	1.31	1.33	0.09	0.1	1.05
12	12	1.33	1.31	0.09	0.09	1.05
							时间	pre	1	3	6	12
